# Supplementary material for: Genome-Wide Identification and Characterization of Auxin Response Factor (ARF) Gene Family Involved in Wood Formation and Response to Exogenous Hormone Treatment in Populus trichocarpa
Source: Int J Mol Sci. 2023 Jan 1;24(1):740. doi: 10.3390/ijms24010740 (PMC9820880; doi:10.3390/ijms24010740)
Supplement: Supplementary file 1 [file ijms-24-00740-s001.zip › Table S1.xlsx]

## Sheet: Sheet1
Table S1. ARF gene family in Populus trichocarpa.
Gene name	Gene ID	AAa		MWb (Da)		pIc	IId	AIe	GRAVYf	SLg	Group	Chromosome Location
PtrARF1	Potri.001G066200.1	792	88937.4		6.5		56.59	69.44	-0.591	Nucleus	Class Ⅰa	Chr01:5248928..5254499 reverse
PtrARF2	Potri.001G088600.1	706	78422.6		6.49		52.71	71.87	-0.499	Nucleus	Class Ⅰa	Chr01:6994389..6999055 reverse
PtrARF3	Potri.001G358500.1	896	99202.4		6.4		63.42	73.14	-0.434	Nucleus	Class Ⅱ	Chr01:36824062..36831440 forward
PtrARF4	Potri.002G024700.1	933	102070		5.53		52.21	77.34	-0.359	Nucleus	Class Ⅱ	Chr02:1554517..1560573 forward
PtrARF5	Potri.002G055000.1	937	103535		6.14		58.88	74.02	-0.453	Nucleus	Class Ⅱ	Chr02:3665607..3675093 forward
PtrARF6	Potri.002G089900.1	594	65766.2		6.01		47.39	71.53	-0.313	Nucleus	Class Ⅲ	Chr02:6401226..6405838 forward
PtrARF7	Potri.002G172800.1	686	76547.2		6.11		50.75	69.91	-0.505	Nucleus	Class Ⅰa	Chr02:13177640..13181898 forward
PtrARF8	Potri.002G207100.1	335	37729.16		6.68		50.42	87.61	-0.186	Nucleus	Class Ⅰa	Chr02:17285914..17288759 reverse
PtrARF9	Potri.003G001000.1	660	73555.6		5.87		59.08	68.32	-0.543	Nucleus	Class Ⅰa	Chr03:191624..198594 forward
PtrARF10	Potri.003G142100.1	699	77703.6		6.34		54.99	72.19	-0.515	Nucleus	Class Ⅰa	Chr03:15883601..15888158 forward
PtrARF11	Potri.003G163600.1	804	91411.6		6.69		52.91	72.87	-0.525	Nucleus	Class Ⅰa	Chr03:17441279..17446855 forward
PtrARF12	Potri.004G050200.1	762	83372.1		6.65		55.95	67.94	-0.469	Nucleus	Class Ⅰc	Chr04:3901485..3907318 reverse
PtrARF13	Potri.004G078200.1	830	92449.1		5.98		61.94	74.25	-0.475	Nucleus	Class Ⅱ	Chr04:6461497..6471372 forward
PtrARF14	Potri.004G211700.1	708	78055.3		8.81		44.84	71.89	-0.437	Nucleus	Class Ⅲ	Chr04:21930072..21934516 reverse
PtrARF15	Potri.004G228800.1	662	73786.1		6.03		58.62	72.39	-0.482	Nucleus	Class Ⅰa	Chr04:23373434..23383926 reverse
PtrARF16	Potri.005G171300.1	592	65318.9		5.56		49.53	73.46	-0.27	Nucleus	Class Ⅲ	Chr05:18573572..18578651 reverse
PtrARF17	Potri.005G207700.1	907	100065		6.03		62.37	76.25	-0.402	Nucleus	Class Ⅱ	Chr05:22191677..22201245 reverse
PtrARF18	Potri.005G236700.1	944	103454		5.24		52.51	76.54	-0.355	Nucleus	Class Ⅱ	Chr05:24385354..24391763 reverse
PtrARF19	Potri.006G077800.1	1119	123736		6.38		66.36	74.21	-0.531	Nucleus	Class Ⅱ	Chr06:5883203..5891399 forward
PtrARF20	Potri.006G127500.1	705	77808.4		6.63		49.05	74.28	-0.334	Nucleus	Class Ⅲ	Chr06:10401866..10406801 forward
PtrARF21	Potri.006G138500.1	1141	127603		5.99		71.67	72.06	-0.641	Nucleus	Class Ⅱ	Chr06:11556824..11564696 forward
PtrARF22	Potri.008G039000.1	708	78310.2		6.67		52.26	68.63	-0.465	Nucleus	Class Ⅲ	Chr08:2208659..2212417 forward
PtrARF23	Potri.009G011800.1	755	83910.5		6.55		50.89	75.38	-0.466	Nucleus	Class Ⅰc	Chr09:2053919..2061582 reverse
PtrARF24	Potri.009G014800.1	691	76668.7		7.56		50.78	70.81	-0.43	Nucleus	Class Ⅲ	Chr09:2531870..2536154 reverse
PtrARF25	Potri.010G223200.1	706	77657.7		7.55		48.55	70.48	-0.422	Nucleus	Class Ⅲ	Chr10:20732886..20736655 reverse
PtrARF26	Potri.011G059300.1	740	81200.5		6.28		61.12	64.85	-0.477	Nucleus	Class Ⅰc	Chr11:5301291..5308129 reverse
PtrARF27	Potri.011G091900.1	914	101170		6.16		63.5	79.27	-0.35	Nucleus	Class Ⅱ	Chr11:11137690..11144948 forward
PtrARF28	Potri.012G106100.1	854	94869.2		6.19		52.4	65.08	-0.643	Nucleus	Class Ⅰa	Chr12:12992422..12998846 reverse
PtrARF29	Potri.014G100100.1	544	60518.2		8.71		45.6	69.5	-0.496	Nucleus	Class Ⅰb	Chr14:7831601..7835073 forward
PtrARF30	Potri.014G135300.1	686	76847.1		7.87		56.96	72.16	-0.484	Nucleus	Class Ⅰa	Chr14:10299301..10304470 forward
PtrARF31	Potri.015G105300.1	735	81550.5		6.86		58.55	62.88	-0.611	Nucleus	Class Ⅰa	Chr15:12322924..12328976 reverse
PtrARF32	Potri.016G090300.1	700	78045		8.51		50.29	76.9	-0.374	Nucleus	Class Ⅲ	Chr16:7359201..7363464 reverse
PtrARF33	Potri.017G141000.1	815	91187.7		5.95		63.41	73.68	-0.492	Nucleus	Class Ⅱ	Chr16:7359201..7363464 reverse
PtrARF34	Potri.018G063000.1	1106	124229		5.79		70.81	69.59	-0.678	Nucleus	Class Ⅱ	Chr18:7859027..7866472 forward
PtrARF35	Potri.018G145800.1	1117	123969		6.28		62.26	74.57	-0.561	Nucleus	Class Ⅱ	Chr18:16534389..16543224 forward
a. Length of the amino acid sequence.
b. Molecular weight of the protein.
c. Theoretical pI of the protein.
d. Instability index (II) of the protein.
e. Aliphatic index of the protein.
f. Grand average of hydropathicity of the protein.
g. Subcellular localization
