# Supplementary material for: Genome-Wide Identification and Characterization of Auxin Response Factor (ARF) Gene Family Involved in Wood Formation and Response to Exogenous Hormone Treatment in Populus trichocarpa
Source: Int J Mol Sci. 2023 Jan 1;24(1):740. doi: 10.3390/ijms24010740 (PMC9820880; doi:10.3390/ijms24010740)
Supplement: Supplementary file 1 [file ijms-24-00740-s001.zip › Table S10.xlsx]

## Sheet: Sheet1
Table S10. The expression values of 15 PtrARF genes downloaded from the AspWood RNA-seq dataset.
	PtrARF25	PtrARF24	PtrARF6	PtrARF35	PtrARF28	PtrARF2	PtrARF32	PtrARF9	PtrARF10	PtrARF18	PtrARF19	PtrARF4	PtrARF22	PtrARF12	PtrARF20
Phloem	9.27957	9.04147	5.6004	7.13023	12.7917	11.4415	7.4135	11.6743	11.5837	7.10143	12.2155	5.75947	8.35863	10.1222	6.8012
Cambium differentiation	4.3763	8.62937	5.69938	6.9656	12.0379	9.752	7.31957	11.6471	9.99372	9.83385	11.2628	9.62665	8.12813	10.2929	2.94808
Xylem expansion	7.19458	8.29895	5.28358	6.9568	11.8261	10.1105	7.56718	11.8926	11.1585	8.66013	10.9431	8.77606	8.77195	10.1532	4.23346
Xylem secondary cell wall formation	9.96531	7.56763	4.30717	6.21369	12.3835	9.40224	6.95627	12.3229	12.2104	7.35043	9.95293	3.94556	10.1337	11.4837	7.92819
Xylem maturation	11.8328	9.03342	7.41138	4.32368	12.1419	11.5137	9.31867	12.5221	12.7292	8.1309	11.2786	5.21245	11.8758	9.522	8.65375
