# Supplementary material for: Genome-Wide Identification and Characterization of Auxin Response Factor (ARF) Gene Family Involved in Wood Formation and Response to Exogenous Hormone Treatment in Populus trichocarpa
Source: Int J Mol Sci. 2023 Jan 1;24(1):740. doi: 10.3390/ijms24010740 (PMC9820880; doi:10.3390/ijms24010740)
Supplement: Supplementary file 1 [file ijms-24-00740-s001.zip › Table S11.xlsx]

## Sheet: Sheet1
Table S11. All primers used in this study.
Name	Sequence (5'-3')	Usage
PtrActin2-F	CAGGTTTCGCAGGAGATGATG	qRT-PCR
PtrActin2-R	CCCCAACATAGGCATCTTTCTG
qPCR-PtrARF1-F	GTTAGTGACAGTGCCTCGCCAAG
qPCR-PtrARF1-R	ACCTGATTCGTCGATGCTTCAACC
qPCR-PtrARF2-F	GCTCGTTATCGCAGGGGAATAGTG
qPCR-PtrARF2-R	AAACACTCTTTCTCCTCGCTTGGG
qPCR-PtrARF4-F	TCTGGGACACGGAAGGCAATAAAC
qPCR-PtrARF4-R	GAAACGGCCACCTGCTCACTG
qPCR-PtrARF6-F	CGCAGCCGCAACTGACTGAG
qPCR-PtrARF6-R	GCCGTGGACGATGAGGATTGTTC
qPCR-PtrARF9-F	CATGCCTGTGCTGGACCTCTTG
qPCR-PtrARF9-R	AAGCTGTTCCATGTGACCTTGAGG
qPCR-PtrARF10-F	AGGAGGAGGAGGGTCGTTTTCAC
qPCR-PtrARF10-R	ACCTGCACATGCCTTCCATAACTC
qPCR-PtrARF12-F	CATCATCGTCCTCTGCTGCTTCTG
qPCR-PtrARF12-R	ATGCCAAAGCTCCAAACAAACAGG
qPCR-PtrARF14-F	CCACGCCGAGCACTCTCAATC
qPCR-PtrARF14-R	TCAGCGTCTGGTAAAGGAACAAGG
qPCR-PtrARF16-F	ATCCTCATCGTCTACGGCACCTC
qPCR-PtrARF16-R	TCAACGGCGGAGATTTGGCAAG
qPCR-PtrARF18-F	AAGGCAATCAACTCGGAGCTGTG
qPCR-PtrARF18-R	GGAAACTGCCACCTGCTCACTG
qPCR-PtrARF19-F	ACCCTGAGTTATGGCAAGCATGTG
qPCR-PtrARF19-R	ATGGACGCTGCAACCTGTTCAC
qPCR-PtrARF20-F	CCGGCGGTGAATTCTAAGGTCTTC
qPCR-PtrARF20-R	ACACGGGGCAAGTTCCTGAAATC
qPCR-PtrARF22-F	GTAGCATGGTTCAAATGCCAGCAG
qPCR-PtrARF22-R	CCAAAATCCACACTCCCCTGAGC
qPCR-PtrARF23-F	GCTTGCCTCTTCCTCTCCTTTCTC
qPCR-PtrARF23-R	AGCAAAGTAAGCCGAGTGTAGACC
qPCR-PtrARF24-F	CTCTGCCGTGTTGCCACTGTC
qPCR-PtrARF24-R	GGTAAAGGGACGAAGCCGATCTTG
qPCR-PtrARF25-F	ATGGCAGATCCTGAAACCGATGAG
qPCR-PtrARF25-R	CCTCACCACAACCATGTCCAAGC
qPCR-PtrARF26-F	TCATCCTCTGCTGCTTCTGCTTTG
qPCR-PtrARF26-R	ACAACAACACTCCCTCTCTTTGGC
qPCR-PtrARF28-F	GCTAGAGATGCTGAGACTGCGTTG
qPCR-PtrARF28-R	CTGCTACCTGATTCGTCGATGCC
qPCR-PtrARF30-F	CTCAGGGTCACATGGAACAGGTTG
qPCR-PtrARF30-R	TGCGGGCAAACACCTCATCAG
qPCR-PtrARF31-F	TGCTTGTGCTGGTCCTTTAGTGAC
qPCR-PtrARF31-R	TGCCTCCACCTGCTCTATATGTCC
qPCR-PtrARF32-F	CATGCGTGTGAGCCTGTTGATTTC
qPCR-PtrARF32-R	AGCAAAGACCTCGTCAGTTTCCG
qPCR-PtrARF33-F	GTGGTCAGCAAGCGGGTCAAG
qPCR-PtrARF33-R	CACCAGTGGTCCAGCACAAGC
qPCR-PtrARF35-F	GCCGGAACTCATGTGGTCTACTTC
qPCR-PtrARF35-R	GCAGCTTCGAGGGAAGATTTGGG
PtrARF18-CDS-F	ATGGGGTCTGTGGAAGAGAAA	Gene clone
PtrARF18-CDS-R	TCGAGCATGGCTACCCTCGG
PtrARF23-CDS-F	ATGGAAATTGATCTGAATCATCC
PtrARF23-CDS-R	CAGGGCTTGATCCAAACAAC
PtrARF29-CDS-F	ATGAGCCAAGCAACGCCTA
PtrARF29-CDS-R	TGCATCAGACTTGTGCTCCGAC
PtrIAA10-CDS-F	ATGCAAGGTGGTTTTCTTGG
PtrIAA10-CDS-R	TTTGCCAAGTCCAGTTGCCT
PtrIAA28-CDS-F	ATGGAAGGTTGTTCGAAGAA
PtrIAA28-CDS-R	CACGGGCACCTTCTCGTGCT
PtrARF18-XhoI-GFP-F	AGAGGATCCCTCGAGATGGGGTCTGTGGAAGAGAAA	Vector construct
PtrARF18-XhoI-GFP-R	CATGTCGACctcgagTCGAGCATGGCTACCCTCGG
PtrARF23-XhoI-GFP-F	AGAGGATCCCTCGAGATGGAAATTGATCTGAATCATCC
PtrARF23-XhoI-GFP-R	CATGTCGACctcgagCAGGGCTTGATCCAAACAAC
PtrARF29-XhoI-GFP-F	AGAGGATCCCTCGAGATGAGCCAAGCAACGCCTA
PtrARF29-XhoI-GFP-R	CATGTCGACctcgagTGCATCAGACTTGTGCTCCGAC
PtrIAA10-XhoI-GFP-F	AGAGGATCCCTCGAGATGCAAGGTGGTTTTCTTGG
PtrIAA10-XhoI-GFP-R	CATGTCGACctcgagTTTGCCAAGTCCAGTTGCCT
PtrIAA28-XhoI-GFP-F	AGAGGATCCCTCGAGATGGAAGGTTGTTCGAAGAA
PtrIAA28-XhoI-GFP-R	CATGTCGACctcgagCACGGGCACCTTCTCGTGCT
PtrARF18-EcoRI-BD-F	CATGGAGGCCGAATTCATGGGGTCTGTGGAAGAGAAA
PtrARF18-BamHI-BD-R	GCAGGTCGACGGATCCTCGAGCATGGCTACCCT
PtrARF23-EcoRI-BD-F	CATGGAGGCCGAATTCATGGAAATTGATCTGAATCATCC
PtrARF23-BamHI-BD-R	GCAGGTCGACGGATCCCAGGGCTTGATCCAAAC
PtrARF29-EcoRI-BD-F	CATGGAGGCCGAATTCATGAGCCAAGCAACGCCTA
PtrARF29-BamHI-BD-R	GCAGGTCGACGGATCCTGCATCAGACTTGTGCTCCGAC
PtIAA10-EcoRI-AD-F	CTAGGAATTCATGCAAGGTGGTTTTCTTGG
PtIAA10-BamHI-AD-R	CTAGGGATCCTTTGCCAAGTCCAGTTG
PtIAA28-SmaI-AD-F	CTAGCCCGGGTATGGAAGGTTGTTCGAAGAA
PtIAA28-XhoI-AD-R	CTAGCTCGAGCACGGGCACCTTCTCGT
PtrARF23-SalI-YFP-F	GATCCCTAGAGTCGACATGGAAATTGATCTGAATCATCC
PtrARF23-SalI-YFP-R	AGCCACCGCCGTCGACCAGGGCTTGATCCAAACAAC
PtrARF29-SalI-YFP-F	GATCCCTAGAGTCGACATGAGCCAAGCAACGCCTA
PtrARF29-SalI-YFP-R	AGCCACCGCCGTCGACTGCATCAGACTTGTGCTCCGAC
PtrIAA10-SalI-YFP-F	GATCCCTAGAGTCGACATGCAAGGTGGTTTTCTTGG
PtrIAA10-SalI-YFP-R	AGCCACCGCCGTCGACTTTGCCAAGTCCAGTTGCCT
PtrIAA28-SalI-YFP-F	GATCCCTAGAGTCGACATGGAAGGTTGTTCGAAGAA
PtrIAA28-SalI-YFP-R	AGCCACCGCCGTCGACCACGGGCACCTTCTCGTGCT
