# Supplementary material for: Genome-Wide Identification and Characterization of Auxin Response Factor (ARF) Gene Family Involved in Wood Formation and Response to Exogenous Hormone Treatment in Populus trichocarpa
Source: Int J Mol Sci. 2023 Jan 1;24(1):740. doi: 10.3390/ijms24010740 (PMC9820880; doi:10.3390/ijms24010740)
Supplement: Supplementary file 1 [file ijms-24-00740-s001.zip › Table S2.xlsx]

## Sheet: Sheet1
Table S2. The conserved domains position of 35 PtrARF genes.
					Conserved domains
					B3 (PF02362)					Auxin_resp (PF06507)				AUX_IAA (PF02309)
Gene name	Gene ID	Protein length (aa)				Start position		End position		Start position		End position		Start position		End position
PtrARF1	Potri.001G066200.1		792	140			242		266		348		705		759
PtrARF2	Potri.001G088600.1		706	135			237		261		340		412		678
PtrARF3	Potri.001G358500.1		896	127			229		253		336		736		854
PtrARF4	Potri.002G024700.1		933	147			249		273		356		855		909
PtrARF5	Potri.002G055000.1		937	133			235		259		342		756		874
PtrARF6	Potri.002G089900.1		594	128			230		273		357		none		none
PtrARF7	Potri.002G172800.1		686	116			218		242		321		381		661
PtrARF8	Potri.002G207100.1		335	112			214		238		299		none		none
PtrARF9	Potri.003G001000.1		660	123			224		249		331		571		625
PtrARF10	Potri.003G142100.1		699	131			233		257		336		406		677
PtrARF11	Potri.003G163600.1		804	159			261		285		367		696		748
PtrARF12	Potri.004G050200.1		762	151			253		277		359		none		none
PtrARF13	Potri.004G078200.1		830	129			231		255		338		694		812
PtrARF14	Potri.004G211700.1		708	112			214		274		357		none		none
PtrARF15	Potri.004G228800.1		662	128			229		254		336		575		629
PtrARF16	Potri.005G171300.1		592	126			228		271		355		none		none
PtrARF17	Potri.005G207700.1		907	132			234		258		341		745		864
PtrARF18	Potri.005G236700.1		944	147			249		273		356		867		919
PtrARF19	Potri.006G077800.1		1119	135			237		261		344		979		1096
PtrARF20	Potri.006G127500.1		705	124			226		293		376		none		none
PtrARF21	Potri.006G138500.1		1141	126			228		252		334		963		1079
PtrARF22	Potri.008G039000.1		708	152			254		305		388		none		none
PtrARF23	Potri.009G011800.1		755	153			255		279		361		609		740
PtrARF24	Potri.009G014800.1		691	113			215		274		357		none		none
PtrARF25	Potri.010G223200.1		706	152			254		304		387		none		none
PtrARF26	Potri.011G059300.1		740	154			256		280		362		none		none
PtrARF27	Potri.011G091900.1		914	127			229		253		336		751		869
PtrARF28	Potri.012G106100.1		854	156			258		282		364		764		818
PtrARF29	Potri.014G100100.1		544	1			72		96		175		390		474
PtrARF30	Potri.014G135300.1		686	151			253		277		359		550		677
PtrARF31	Potri.015G105300.1		735	158			260		284		366		none		none
PtrARF32	Potri.016G090300.1		700	124			226		293		376		none		none
PtrARF33	Potri.017G141000.1		815	129			231		255		338		685		802
PtrARF34	Potri.018G063000.1		1106	126			228		252		334		965		1080
PtrARF35	Potri.018G145800.1		1117	134			236		260		343		981		1094
