# Supplementary material for: Genome-Wide Identification and Characterization of Auxin Response Factor (ARF) Gene Family Involved in Wood Formation and Response to Exogenous Hormone Treatment in Populus trichocarpa
Source: Int J Mol Sci. 2023 Jan 1;24(1):740. doi: 10.3390/ijms24010740 (PMC9820880; doi:10.3390/ijms24010740)
Supplement: Supplementary file 1 [file ijms-24-00740-s001.zip › Table S3.xlsx]

## Sheet: Sheet1
Table S3. Ka and Ks of ARF gene pairs in Populus trichocarpa.
Gene ID	Gene ID	Duplication Type	Ka	Ks	Ka/Ks	Selection pressure
PtrARF2	PtrARF10	Segmental duplication	0.0614478	0.251158	0.244658	Purifying selection
PtrARF4	PtrARF18	Segmental duplication	0.048001	0.240155	0.199875	Purifying selection
PtrARF5	PtrARF17	Segmental duplication	0.0383573	0.178361	0.215054	Purifying selection
PtrARF6	PtrARF16	Segmental duplication	0.0561435	0.289535	0.193909	Purifying selection
PtrARF9	PtrARF15	Segmental duplication	0.0447231	0.275193	0.162516	Purifying selection
PtrARF19	PtrARF35	Segmental duplication	0.0504501	0.237106	0.212774	Purifying selection
PtrARF20	PtrARF32	Segmental duplication	0.0736228	0.236819	0.310882	Purifying selection
PtrARF22	PtrARF25	Segmental duplication	0.0463419	0.206476	0.224442	Purifying selection
PtrARF28	PtrARF31	Segmental duplication	0.0641938	0.283314	0.226582	Purifying selection
