# Supplementary material for: Genome-Wide Identification and Characterization of Auxin Response Factor (ARF) Gene Family Involved in Wood Formation and Response to Exogenous Hormone Treatment in Populus trichocarpa
Source: Int J Mol Sci. 2023 Jan 1;24(1):740. doi: 10.3390/ijms24010740 (PMC9820880; doi:10.3390/ijms24010740)
Supplement: Supplementary file 1 [file ijms-24-00740-s001.zip › Table S4.xlsx]

## Sheet: Sheet1
Table S4. Ka and Ks of ARF gene pairs across species.
Gene ID	Gene ID	Ka	Ks	Ka/Ks	Selection pressure
PtrARF2	AT4G23980.1.TAIR10	0.240704	1.85929	0.12946	Purifying selection
PtrARF10	AT4G23980.1.TAIR10	0.230129	1.57665	0.145961	Purifying selection
PtrARF29	AT3G61830.1.TAIR10	0.289404	1.92399	0.150418	Purifying selection
PtrARF2	Eucgr.D01764.1.v2.0	0.180099	1.47744	0.121899	Purifying selection
PtrARF2	Eucgr.E00888.1.v2.0	0.173225	1.43847	0.120423	Purifying selection
PtrARF5	Eucgr.A02065.1.v2.0	0.130302	1.16342	0.111999	Purifying selection
PtrARF4	Eucgr.F02090.1.v2.0	0.193809	1.21008	0.160163	Purifying selection
PtrARF11	Eucgr.B03551.1.v2.0	0.293763	1.34603	0.218244	Purifying selection
PtrARF10	Eucgr.E00888.1.v2.0	0.174818	1.27561	0.137046	Purifying selection
PtrARF12	Eucgr.D00588.1.v2.0	0.302397	1.14805	0.263402	Purifying selection
PtrARF8	Eucgr.A02065.1.v2.0	0.122389	1.14366	0.107015	Purifying selection
PtrARF18	Eucgr.F02090.1.v2.0	0.191733	1.19147	0.160922	Purifying selection
PtrARF21	Eucgr.C03293.1.v2.0	0.142093	1.61196	0.0881495	Purifying selection
PtrARF22	Eucgr.G02838.1.v2.0	0.209317	2.06016	0.101602	Purifying selection
PtrARF25	Eucgr.G02838.1.v2.0	0.209455	2.05778	0.101787	Purifying selection
