# Supplementary material for: Genome-Wide Identification and Characterization of Auxin Response Factor (ARF) Gene Family Involved in Wood Formation and Response to Exogenous Hormone Treatment in Populus trichocarpa
Source: Int J Mol Sci. 2023 Jan 1;24(1):740. doi: 10.3390/ijms24010740 (PMC9820880; doi:10.3390/ijms24010740)
Supplement: Supplementary file 1 [file ijms-24-00740-s001.zip › Table S5.xlsx]

## Sheet: Sheet1
Table S5. Number of intron and exon in 35 PtrARF genes.
	Gene name	Number of intron	Number of exon	Number of introns in the BD domain	Number of introns in the Auxin_resp domain	Number of introns in the AUX_IAA domain
Class Ia	PtrARF30	13	14	3	2	2
	PtrARF8	7	8	3	1	none
	PtrARF9	13	14	3	2	1
	PtrARF15	13	14	3	2	1
	PtrARF2	14	15	3	2	2
	PtrARF10	13	14	3	2	2
	PtrARF7	13	14	3	2	2
	PtrARF31	12	13	3	2	none
	PtrARF28	13	14	3	2	1
	PtrARF1	13	14	3	2	1
	PtrARF11	13	14	3	2	1
Class Ib	PtrARF29	8	9	2	2	1
Class Ic	PtrARF23	11	12	3	2	2
	PtrARF12	10	11	3	2	none
	PtrARF26	10	11	3	2	none
Class II	PtrARF21	13	14	3	1	2
	PtrARF34	12	13	3	1	2
	PtrARF35	12	13	3	2	2
	PtrARF19	13	14	3	2	2
	PtrARF18	13	14	3	2	1
	PtrARF4	13	14	3	2	1
	PtrARF33	13	14	3	2	2
	PtrARF13	13	14	3	2	2
	PtrARF27	13	14	3	2	2
	PtrARF3	13	14	3	2	2
	PtrARF5	13	14	3	2	2
	PtrARF17	13	14	3	2	2
Class III	PtrARF16	1	2	0	1	none
	PtrARF6	1	2	0	0	none
	PtrARF24	3	4	0	0	none
	PtrARF14	3	4	0	0	none
	PtrARF25	3	4	0	0	none
	PtrARF22	3	4	0	0	none
	PtrARF32	3	3	0	0	none
	PtrARF20	3	3	0	0	none
