# Supplementary material for: Genome-Wide Identification and Characterization of Auxin Response Factor (ARF) Gene Family Involved in Wood Formation and Response to Exogenous Hormone Treatment in Populus trichocarpa
Source: Int J Mol Sci. 2023 Jan 1;24(1):740. doi: 10.3390/ijms24010740 (PMC9820880; doi:10.3390/ijms24010740)
Supplement: Supplementary file 1 [file ijms-24-00740-s001.zip › Table S6.xlsx]

## Sheet: Sheet1
Table S6. Protein conserved motifs of 35 PtrARF genes.
	E-value	Sites	Width	Best possible match	Description of Pfam
Motif 1	1.6e-1423	35	50	ELIARDLHDNEWKFRHIFRGQPKRHLLTTGWSVFVSAKRLVAGDSVLFIW	B3 DNA binding domain
Motif 2	9.7e-984	34	41	NYFCKTLTASDTSTHGGFSVPRRAAEKVFPPLDFSQQPPAQ	B3 DNA binding domain
Motif 3	2.2e-883	34	41	KCLNSELWHACAGPLVSLPHVGSRVVYFPQGHSEQVAASTN	Na
Motif 4	2.7e-664	31	39	LDPVRWPNSHWRSVKVGWDESTAGERQPRVSLWEIEPLT	Auxin_resp
Motif 5	6.1e-614	34	33	PNLPSKLICMLHNVTLHADVETDEVYAQMTLQP	Na
Motif 6	7.0e-595	34	37	PSSVLSSDSMHIGLLAAAAHAAATNSCFTVFYNPRAS	Auxin_resp
Motif 7	1.7e-638	23	50	RIGWKLVYTDHENDVLLVGDDPWEEFVNCVRCIKILSPQEVQQMSLDGDF	AUX_IAA
Motif 8	5.1e-437	35	21	VSVGMRFRMMFETEESSVRRY	Auxin_resp
Motif 9	1.5e-379	29	31	GRSIDITCYKGYDELRHDLARMFGIEGQLED	AUX_IAA
Motif 10	6.4e-239	35	15	GENGELRVGVRRAMR	Na
Motif 11	5.1e-160	27	15	EFVIPLVKYIKAVYH	Na
Motif 12	5e-123	23	15	QRMRTYTKVYKRGAV	Na
Motif 13	4.1e-75	6	29	LYRDAAGATKHAGDEPFSEFLKTARRLTI	Na
Motif 14	2.7e-71	8	29	HLSPFSSPRKKLRLPQHPDFPIDGQFPMP	Na
Motif 15	1.1e-83	6	41	TGNPLRSNSPLCCVSDNIPAGIQGARHAQFGLSSSDLHFNK	Na
Motif 16	2.1e-75	28	29	ASTQTQLLQQQLQQHIQYTDQQQQQQQRH	Na
Motif 17	1.4e-73	32	8	MGTITGIS	Na
Motif 18	1.5e-51	28	21	KGRKYENSVGCRLFGIDLTSN	Na
Motif 19	3.5e-43	16	15	RLKRPWPPGLPSFHG	Na
Motif 20	3.4e-38	6	21	YQKTDPGLETGHCKVFMESED	Na
