# Supplementary material for: Genome-Wide Identification and Characterization of Auxin Response Factor (ARF) Gene Family Involved in Wood Formation and Response to Exogenous Hormone Treatment in Populus trichocarpa
Source: Int J Mol Sci. 2023 Jan 1;24(1):740. doi: 10.3390/ijms24010740 (PMC9820880; doi:10.3390/ijms24010740)
Supplement: Supplementary file 1 [file ijms-24-00740-s001.zip › Table S7.xlsx]

## Sheet: Sheet1
Table S7. Hormone response and xylem development related cis-elements analyzed in the promoters of 35 PtrARF genes.
Cis-element	Sequence	Function
SNBE	WNNYBTNNNNNNNAMGNHW	A key cis-acting element required for target gene activation by secondary wall NAC master switches
TERE	CTTNAAAGCNA	TE-specific expression to both genes related to secondary wall formation or modification and PCD
M46RE	RKTWGGTR	M46RE was necessary and sufficient for MYB46-responsive transcription
ACI	ACCTACC	Involved in the activation of lignin biosynthetic genes
ACII	ACCAACC	Involved in the activation of lignin biosynthetic genes
ACIII	ACCTAAC	Involved in the activation of lignin biosynthetic genes
SMRE1	ACCAAAT	Directly activate a suite of transcription factors and secondary wall biosynthetic genes
ABRE	CACGTG	Cis-acting element involved in the abscisic acid responsiveness
AuxRR-core	GGTCCAT	Cis-acting regulatory element involved in auxin responsiveness
P-box	CCTTTTG	Gibberellin-responsive element
TGA-element	AACGAC	Auxin-responsive element
CGTCA-motif	CGTCA	Cis-acting regulatory element involved in the MeJA-responsiveness
