# Supplementary material for: Genome-Wide Identification and Characterization of Auxin Response Factor (ARF) Gene Family Involved in Wood Formation and Response to Exogenous Hormone Treatment in Populus trichocarpa
Source: Int J Mol Sci. 2023 Jan 1;24(1):740. doi: 10.3390/ijms24010740 (PMC9820880; doi:10.3390/ijms24010740)
Supplement: Supplementary file 1 [file ijms-24-00740-s001.zip › Table S8.xlsx]

## Sheet: Sheet1
Table S8. Cis-elements in the promoters of 35 PtrARF genes.
Gene symbol	Cis-element	Sequence	Direction	Start position (5')	End position (3')
PtrARF1	SNBE	WNNYBTNNNNNNNAMGNHW{TTTTTTTTCAATGAAGTAA}	+	1990	2008
PtrARF1	M46RE	RKTWGGTR{AGTAGGTG}	+	1654	1661
PtrARF1	ABRE	CACGTG	+	2378	2383
PtrARF1	ABRE	CACGTG	+	2555	2560
PtrARF1	AuxRR-core	GGTCCAT	+	1159	1165
PtrARF1	P-box	CCTTTTG	+	2244	2250
PtrARF1	TGA-element	AACGAC	+	2158	2163
PtrARF1	SNBE	WNNYBTNNNNNNNAMGNHW{ACATGTGAAAACTACGGTT}	-	2339	2321
PtrARF1	SNBE	WNNYBTNNNNNNNAMGNHW{AATTTTGCAACAAAAGGCT}	-	2260	2242
PtrARF1	SNBE	WNNYBTNNNNNNNAMGNHW{ACATCTAACATTGAAGAAT}	-	2230	2212
PtrARF1	SNBE	WNNYBTNNNNNNNAMGNHW{ACTCCTTAAAAACACGATA}	-	669	651
PtrARF1	TERE	CTTNAAAGCNA{CTTCAAAGCTA}	-	2973	2963
PtrARF1	ABRE	CACGTG	-	2560	2555
PtrARF1	ABRE	CACGTG	-	2383	2378
PtrARF2	SNBE	WNNYBTNNNNNNNAMGNHW{ATTTGTTTAAATTAAGTTA}	+	615	633
PtrARF2	SNBE	WNNYBTNNNNNNNAMGNHW{AATTTTCAAAGAAACGACT}	+	1085	1103
PtrARF2	SNBE	WNNYBTNNNNNNNAMGNHW{AGTTCTTAGTGTTAAGTAT}	+	1660	1678
PtrARF2	SNBE	WNNYBTNNNNNNNAMGNHW{TTTTTTGAGTTTCAAGAAA}	+	2572	2590
PtrARF2	SNBE	WNNYBTNNNNNNNAMGNHW{TTCCGTCAATCTAACGGCA}	+	2875	2893
PtrARF2	M46RE	RKTWGGTR{ATTTGGTA}	+	835	842
PtrARF2	TGA-element	AACGAC	+	1097	1102
PtrARF2	CGTCA-motif	CGTCA	+	2107	2111
PtrARF2	CGTCA-motif	CGTCA	+	2878	2882
PtrARF2	SNBE	WNNYBTNNNNNNNAMGNHW{TGCCGTTAGATTGACGGAA}	-	2893	2875
PtrARF2	SMRE1	ACCAAAT	-	1008	1002
PtrARF2	SMRE1	ACCAAAT	-	841	835
PtrARF2	SMRE1	ACCAAAT	-	721	715
PtrARF3	SNBE	WNNYBTNNNNNNNAMGNHW{AGACTTCACTTCCAAGAAT}	+	808	826
PtrARF3	SNBE	WNNYBTNNNNNNNAMGNHW{TATTTTTTATGATAAGGTT}	+	1512	1530
PtrARF3	SNBE	WNNYBTNNNNNNNAMGNHW{TGTCCTCCATTACACGCAT}	+	2163	2181
PtrARF3	SNBE	WNNYBTNNNNNNNAMGNHW{TACCTTAACTACTACGTCA}	+	2641	2659
PtrARF3	M46RE	RKTWGGTR{AGTAGGTA}	+	1048	1055
PtrARF3	ACIII	ACCTAAC	+	544	550
PtrARF3	P-box	CCTTTTG	+	1552	1558
PtrARF3	CGTCA-motif	CGTCA	+	2655	2659
PtrARF3	SNBE	WNNYBTNNNNNNNAMGNHW{TGACGTAGTAGTTAAGGTA}	-	2659	2641
PtrARF3	SNBE	WNNYBTNNNNNNNAMGNHW{TAATTTCCAGAAAACGTAT}	-	2606	2588
PtrARF3	SNBE	WNNYBTNNNNNNNAMGNHW{ATTCTTGGAAGTGAAGTCT}	-	826	808
PtrARF3	SNBE	WNNYBTNNNNNNNAMGNHW{AGATCTGAAGACGAAGATT}	-	488	470
PtrARF3	M46RE	RKTWGGTR{GTTAGGTG}	-	550	543
PtrARF4	SNBE	WNNYBTNNNNNNNAMGNHW{TCTTCTAAAATCTAAGGCT}	+	1145	1163
PtrARF4	SNBE	WNNYBTNNNNNNNAMGNHW{TACTCTAAATCTCACGTTT}	+	1697	1715
PtrARF4	SNBE	WNNYBTNNNNNNNAMGNHW{TCTTTTCACTGGAAAGGAT}	+	1969	1987
PtrARF4	ABRE	CACGTG	+	239	244
PtrARF4	ABRE	CACGTG	+	2663	2668
PtrARF4	CGTCA-motif	CGTCA	+	401	405
PtrARF4	CGTCA-motif	CGTCA	+	725	729
PtrARF4	SNBE	WNNYBTNNNNNNNAMGNHW{AATCCTGAGCGAAAAGACA}	-	2506	2488
PtrARF4	SNBE	WNNYBTNNNNNNNAMGNHW{TAGTTTTGTAATAAAGTTA}	-	1125	1107
PtrARF4	ACII	ACCAACC	-	1238	1232
PtrARF4	ABRE	CACGTG	-	2668	2663
PtrARF4	ABRE	CACGTG	-	244	239
PtrARF4	CGTCA-motif	CGTCA	-	2095	2091
PtrARF5	SNBE	WNNYBTNNNNNNNAMGNHW{TCCTGTCTCGTCGACGGAA}	+	776	794
PtrARF5	SNBE	WNNYBTNNNNNNNAMGNHW{ATATTTATGTTTCAAGACA}	+	1332	1350
PtrARF5	SNBE	WNNYBTNNNNNNNAMGNHW{TGCTTTCTTAAAAAAGAAA}	+	1752	1770
PtrARF5	SNBE	WNNYBTNNNNNNNAMGNHW{AACCCTCCCTTTCAAGATA}	+	2501	2519
PtrARF5	SNBE	WNNYBTNNNNNNNAMGNHW{AGATCTGAAAGGAAAGTTA}	+	2781	2799
PtrARF5	M46RE	RKTWGGTR{ATTTGGTG}	+	2808	2815
PtrARF5	CGTCA-motif	CGTCA	+	2045	2049
PtrARF5	CGTCA-motif	CGTCA	+	2624	2628
PtrARF5	SNBE	WNNYBTNNNNNNNAMGNHW{TTTTCTCTTCTTTACGTTT}	-	2551	2533
PtrARF5	SNBE	WNNYBTNNNNNNNAMGNHW{TCCTCTACTGTAGAAGAAT}	-	2352	2334
PtrARF5	SNBE	WNNYBTNNNNNNNAMGNHW{TGATCTGTGCATCACGACT}	-	730	712
PtrARF5	SNBE	WNNYBTNNNNNNNAMGNHW{AAATGTGTTTTTAAAGCTA}	-	502	484
PtrARF5	SMRE1	ACCAAAT	-	2814	2808
PtrARF5	AuxRR-core	GGTCCAT	-	2409	2403
PtrARF5	TGA-element	AACGAC	-	1864	1859
PtrARF6	TGA-element	WNNYBTNNNNNNNAMGNHW{AATTTTTTTTTTAAAGCTA}	+	444	462
PtrARF6	TGA-element	WNNYBTNNNNNNNAMGNHW{TTTTTTAAAGCTAAAGAAT}	+	450	468
PtrARF6	M46RE	RKTWGGTR{GTTAGGTG}	+	518	525
PtrARF6	ABRE	CACGTG	+	1682	1687
PtrARF6	CGTCA-motif	CGTCA	+	160	164
PtrARF6	CGTCA-motif	CGTCA	+	1725	1729
PtrARF6	SNBE	WNNYBTNNNNNNNAMGNHW{AAATTTTTTAAAAAAGTTT}	-	1565	1547
PtrARF6	SNBE	WNNYBTNNNNNNNAMGNHW{ATGTGTTCGTTTTAAGAAT}	-	1535	1517
PtrARF6	SNBE	WNNYBTNNNNNNNAMGNHW{TATTTTTTAAAAAAAGAAT}	-	660	642
PtrARF6	SNBE	WNNYBTNNNNNNNAMGNHW{TTTTTTAAGGCTTAAGCAT}	-	570	552
PtrARF6	ACIII	ACCTAAC	-	524	518
PtrARF6	ABRE	CACGTG	-	1687	1682
PtrARF6	CGTCA-motif	CGTCA	-	900	896
PtrARF7	SNBE	WNNYBTNNNNNNNAMGNHW{AACCCTTAAATAAAAGCCA}	+	1620	1638
PtrARF7	SNBE	WNNYBTNNNNNNNAMGNHW{TGTTTTCGTCACCAAGTAA}	+	2212	2230
PtrARF7	SNBE	WNNYBTNNNNNNNAMGNHW{AACTTTTTTCCGAACGGAA}	+	2507	2525
PtrARF7	M46RE	RKTWGGTR{GGTTGGTG}	+	735	742
PtrARF7	M46RE	RKTWGGTR{AGTTGGTG}	+	1665	1672
PtrARF7	TGA-element	AACGAC	+	2740	2745
PtrARF7	CGTCA-motif	CGTCA	+	312	316
PtrARF7	CGTCA-motif	CGTCA	+	2218	2222
PtrARF7	SNBE	WNNYBTNNNNNNNAMGNHW{ATATTTTTATTTTAAGTTA}	-	2491	2473
PtrARF7	SNBE	WNNYBTNNNNNNNAMGNHW{TTTTTTTTTAATTAAGATT}	-	1541	1523
PtrARF7	SNBE	WNNYBTNNNNNNNAMGNHW{TATTTTATGTTATAAGTAT}	-	1334	1316
PtrARF7	ACII	ACCAACC	-	741	735
PtrARF8	SNBE	WNNYBTNNNNNNNAMGNHW{TATTCTCTCTACTAAGCAT}	+	285	303
PtrARF8	SNBE	WNNYBTNNNNNNNAMGNHW{TTTTTTTTTAAAAAAGATA}	+	1339	1357
PtrARF8	CGTCA-motif	CGTCA	+	2603	2607
PtrARF8	SNBE	WNNYBTNNNNNNNAMGNHW{TTGTCTCCAGGACAAGAAT}	-	1675	1657
PtrARF8	SNBE	WNNYBTNNNNNNNAMGNHW{TTATTTCAATGAAAAGAAA}	-	900	882
PtrARF8	AuxRR-core	GGTCCAT	-	2058	2052
PtrARF8	CGTCA-motif	CGTCA	-	1102	1098
PtrARF9	SNBE	WNNYBTNNNNNNNAMGNHW{TAATTTAAAACAAAAGTTT}	+	2391	2409
PtrARF9	M46RE	RKTWGGTR{GGTTGGTA}	+	15	22
PtrARF9	M46RE	RKTWGGTR{AGTTGGTG}	+	508	515
PtrARF9	SMRE1	ACCAAAT	+	1868	1874
PtrARF9	AuxRR-core	GGTCCAT	+	181	187
PtrARF9	CGTCA-motif	CGTCA	+	1905	1909
PtrARF9	SNBE	WNNYBTNNNNNNNAMGNHW{AGCTTTAGGACACAAGTTT}	-	2821	2803
PtrARF9	M46RE	RKTWGGTR{ATTAGGTA}	-	2828	2821
PtrARF9	M46RE	RKTWGGTR{ATTTGGTG}	-	1874	1867
PtrARF9	ACII	ACCAACC	-	21	15
PtrARF10	SNBE	WNNYBTNNNNNNNAMGNHW{TCGTTTAGGACATAAGAAA}	+	67	85
PtrARF10	SNBE	WNNYBTNNNNNNNAMGNHW{TATTTTAACACAGACGACA}	+	447	465
PtrARF10	SNBE	WNNYBTNNNNNNNAMGNHW{AATCTTTCTTTTTAAGAAA}	+	2010	2028
PtrARF10	SNBE	WNNYBTNNNNNNNAMGNHW{TTCTTTTTAAGAAAAGCAA}	+	2015	2033
PtrARF10	SNBE	WNNYBTNNNNNNNAMGNHW{AAGTTTTTAACATAAGAAA}	+	2228	2246
PtrARF10	SNBE	WNNYBTNNNNNNNAMGNHW{TTTTTTTCTGTGAAAGTAT}	+	2258	2276
PtrARF10	SNBE	WNNYBTNNNNNNNAMGNHW{AAATTTAATACCTAAGTTT}	+	2401	2419
PtrARF10	M46RE	RKTWGGTR{GGTTGGTG}	+	2915	2922
PtrARF10	ABRE	CACGTG	+	302	307
PtrARF10	ABRE	CACGTG	+	795	800
PtrARF10	ABRE	CACGTG	+	2765	2770
PtrARF10	P-box	CCTTTTG	+	984	990
PtrARF10	CGTCA-motif	CGTCA	+	386	390
PtrARF10	CGTCA-motif	CGTCA	+	635	639
PtrARF10	SNBE	WNNYBTNNNNNNNAMGNHW{TGCTTTTCTTAAAAAGAAA}	-	2032	2014
PtrARF10	SNBE	WNNYBTNNNNNNNAMGNHW{TTTCTTAAAAAGAAAGATT}	-	2028	2010
PtrARF10	SNBE	WNNYBTNNNNNNNAMGNHW{ATTTGTTTGTTTCAAGATT}	-	1763	1745
PtrARF10	SNBE	WNNYBTNNNNNNNAMGNHW{AAATTTATTGAAAAAGATA}	-	1564	1546
PtrARF10	SNBE	WNNYBTNNNNNNNAMGNHW{ATATCTCCATAATAAGAAA}	-	1125	1107
PtrARF10	SNBE	WNNYBTNNNNNNNAMGNHW{AGATCTGGAACTGACGTTA}	-	650	632
PtrARF10	ACII	ACCAACC	-	2921	2915
PtrARF10	ACII	ACCTAAC	-	2917	2911
PtrARF10	ABRE	CACGTG	-	2770	2765
PtrARF10	ABRE	CACGTG	-	800	795
PtrARF10	ABRE	CACGTG	-	307	302
PtrARF10	AuxRR-core	GGTCCAT	-	1164	1158
PtrARF10	TGA-element	AACGAC	-	588	583
PtrARF10	TGA-element	AACGAC	-	71	66
PtrARF11	SNBE	WNNYBTNNNNNNNAMGNHW{AAATGTATTTTAAAAGTTT}	+	2064	2082
PtrARF11	SMRE1	ACCAAAT	+	84	90
PtrARF11	SMRE1	ACCAAAT	+	583	589
PtrARF11	TGA-element	AACGAC	+	414	419
PtrARF11	SNBE	WNNYBTNNNNNNNAMGNHW{TTTTGTCAAATGCAAGCAA}	-	2295	2277
PtrARF11	SNBE	WNNYBTNNNNNNNAMGNHW{ACATTTATCAAACACGTTT}	-	1749	1731
PtrARF11	SNBE	WNNYBTNNNNNNNAMGNHW{ACTCTTTACCAAAAAGCAT}	-	640	622
PtrARF11	SNBE	WNNYBTNNNNNNNAMGNHW{ACTCTTTACCAAAAAGCAT}	-	141	123
PtrARF12	SNBE	WNNYBTNNNNNNNAMGNHW{ATTCTTACATGGAAAGTTT}	+	1145	1163
PtrARF12	SNBE	WNNYBTNNNNNNNAMGNHW{TTGCTTTTTAGCAAAGGAA}	+	1540	1558
PtrARF12	SNBE	WNNYBTNNNNNNNAMGNHW{TTTTTTACCACAAAAGCTA}	+	1846	1864
PtrARF12	M46RE	RKTWGGTR{ATTTGGTA}	+	2231	2238
PtrARF12	ACII	ACCAACC	+	519	525
PtrARF12	SMRE1	ACCAAAT	+	160	166
PtrARF12	SMRE1	ACCAAAT	+	1269	1275
PtrARF12	TGA-element	AACGAC	+	2601	2606
PtrARF12	SNBE	WNNYBTNNNNNNNAMGNHW{TTGTTTACCGTTGAAGTTT}	-	1920	1902
PtrARF12	SNBE	WNNYBTNNNNNNNAMGNHW{TTCCTTTGCTAAAAAGCAA}	-	1558	1540
PtrARF12	SNBE	WNNYBTNNNNNNNAMGNHW{AAACTTTCCATGTAAGAAT}	-	1163	1145
PtrARF12	SNBE	WNNYBTNNNNNNNAMGNHW{ATGTTTTTTTAGAAAGAAA}	-	225	207
PtrARF12	M46RE	RKTWGGTR{AGTTGGTG}	-	2295	2288
PtrARF12	M46RE	RKTWGGTR{GTTTGGTG}	-	2181	2174
PtrARF12	M46RE	RKTWGGTR{ATTTGGTG}	-	1275	1268
PtrARF12	M46RE	RKTWGGTR{GGTTGGTG}	-	525	518
PtrARF12	SMRE1	ACCAAAT	-	2237	2231
PtrARF12	TGA-element	AACGAC	-	2954	2949
PtrARF13	SNBE	WNNYBTNNNNNNNAMGNHW{TTATTTTTATTAAAAGAAA}	+	1227	1245
PtrARF13	SNBE	WNNYBTNNNNNNNAMGNHW{TTTTGTTAAAATGAAGTTT}	+	2137	2155
PtrARF13	SNBE	WNNYBTNNNNNNNAMGNHW{ATTTTTTTTAAAAAAGTTA}	+	2168	2186
PtrARF13	SNBE	WNNYBTNNNNNNNAMGNHW{AGATTTCAAATCAAAGTTT}	+	2289	2307
PtrARF13	SNBE	WNNYBTNNNNNNNAMGNHW{ATCCTTGTAACAAAAGAAA}	+	2330	2348
PtrARF13	SNBE	WNNYBTNNNNNNNAMGNHW{AGATCTTCCATGTACGAAT}	+	2855	2873
PtrARF13	M46RE	RKTWGGTR{AGTAGGTA}	+	649	656
PtrARF13	M46RE	RKTWGGTR{GGTAGGTA}	+	653	660
PtrARF13	SMRE1	ACCAAAT	+	1354	1360
PtrARF13	CGTCA-motif	CGTCA	+	14	18
PtrARF13	SNBE	WNNYBTNNNNNNNAMGNHW{TTTCTTTTGTTACAAGGAT}	-	2348	2330
PtrARF13	SNBE	WNNYBTNNNNNNNAMGNHW{TTTTTTTCTTCAAAAGTTT}	-	1506	1488
PtrARF13	ACI	ACCTACC	-	659	653
PtrARF13	P-box	CCTTTTG	-	1103	1097
PtrARF13	CGTCA-motif	CGTCA	-	864	860
PtrARF14	SNBE	WNNYBTNNNNNNNAMGNHW{TTTTTTAAAGAAGAAGAAA}	+	4	22
PtrARF14	SNBE	WNNYBTNNNNNNNAMGNHW{AACCTTAAAACAAAAGGAA}	+	2743	2761
PtrARF14	ACIII	ACCTAAC	+	2739	2745
PtrARF14	ABRE	CACGTG	+	702	707
PtrARF14	SNBE	WNNYBTNNNNNNNAMGNHW{TTCCTTTTGTTTTAAGGTT}	-	2761	2743
PtrARF14	SNBE	WNNYBTNNNNNNNAMGNHW{TATTCTCTTGGTAAAGTAA}	-	1494	1476
PtrARF14	SNBE	WNNYBTNNNNNNNAMGNHW{TGATTTAGCGATTAAGACA}	-	1113	1095
PtrARF14	SNBE	WNNYBTNNNNNNNAMGNHW{AAATGTACAAGCCAAGCTA}	-	897	879
PtrARF14	SNBE	WNNYBTNNNNNNNAMGNHW{ACGTGTGGAGGATAAGATA}	-	637	619
PtrARF14	M46RE	RKTWGGTR{GTTAGGTG}	-	2745	2738
PtrARF14	ABRE	CACGTG	-	707	702
PtrARF14	P-box	CCTTTTG	-	2759	2753
PtrARF15	SNBE	WNNYBTNNNNNNNAMGNHW{ATTCTTAATAGTTAAGTAT}	+	607	625
PtrARF15	SNBE	WNNYBTNNNNNNNAMGNHW{TACTTTCTTTCCTAAGGCT}	+	697	715
PtrARF15	SNBE	WNNYBTNNNNNNNAMGNHW{ATTTTTTACATTAAAGTTA}	+	1111	1129
PtrARF15	SNBE	WNNYBTNNNNNNNAMGNHW{ATTTTTGAAAATCAAGCAA}	+	1684	1702
PtrARF15	SNBE	WNNYBTNNNNNNNAMGNHW{AATTTTTGAGACTAAGTCT}	+	1958	1976
PtrARF15	SNBE	WNNYBTNNNNNNNAMGNHW{TATTTTATGATAAAAGGAA}	+	2187	2205
PtrARF15	M46RE	RKTWGGTR{ATTTGGTG}	+	2013	2020
PtrARF15	SMRE1	ACCAAAT	+	1143	1149
PtrARF15	SMRE1	ACCAAAT	+	2709	2715
PtrARF15	TGA-element	AACGAC	+	64	69
PtrARF15	TGA-element	AACGAC	+	132	137
PtrARF15	SNBE	WNNYBTNNNNNNNAMGNHW{AAATGTTCTTTCAAAGAAT}	-	1687	1669
PtrARF15	SNBE	WNNYBTNNNNNNNAMGNHW{ATACTTAACTATTAAGAAT}	-	625	607
PtrARF15	M46RE	RKTWGGTR{ATTTGGTA}	-	2715	2708
PtrARF15	SMRE1	ACCAAAT	-	2019	2013
PtrARF15	SMRE1	ACCAAAT	-	403	397
PtrARF15	CGTCA-motif	CGTCA	-	2966	2962
PtrARF16	SNBE	WNNYBTNNNNNNNAMGNHW{ATGTTTTTTAGTAAAGAAA}	+	311	329
PtrARF16	SNBE	WNNYBTNNNNNNNAMGNHW{ACTTTTTTTTTTTAAGTAT}	+	440	458
PtrARF16	SNBE	WNNYBTNNNNNNNAMGNHW{AAATCTGAGTAAAAAGACT}	+	1096	1114
PtrARF16	SNBE	WNNYBTNNNNNNNAMGNHW{ATTTTTTTAAGCTAAGCAA}	+	1760	1778
PtrARF16	M46RE	RKTWGGTR{AGTTGGTG}	+	1263	1270
PtrARF16	M46RE	RKTWGGTR{ATTTGGTG}	+	2363	2370
PtrARF16	ABRE	CACGTG	+	1482	1487
PtrARF16	TGA-element	AACGAC	+	2063	2068
PtrARF16	SNBE	WNNYBTNNNNNNNAMGNHW{TCCTGTGAATTAAAAGAAA}	-	1879	1861
PtrARF16	SMRE1	ACCAAAT	-	2369	2363
PtrARF16	ABRE	CACGTG	-	1487	1482
PtrARF17	SNBE	WNNYBTNNNNNNNAMGNHW{TAATCTTCAAGGAACGTTT}	+	201	219
PtrARF17	SNBE	WNNYBTNNNNNNNAMGNHW{TGCTGTACTATACACGACT}	+	2549	2567
PtrARF17	SNBE	WNNYBTNNNNNNNAMGNHW{TCATTTCTCTCCAACGAAA}	+	2703	2721
PtrARF17	SNBE	WNNYBTNNNNNNNAMGNHW{TTCTCTCCAACGAAAGATT}	+	2707	2725
PtrARF17	SNBE	WNNYBTNNNNNNNAMGNHW{AGATCTGAAAGGAAAGTTA}	+	2769	2787
PtrARF17	SMRE1	ACCAAAT	+	1635	1641
PtrARF17	TGA-element	AACGAC	+	2022	2027
PtrARF17	CGTCA-motif	CGTCA	+	302	306
PtrARF17	CGTCA-motif	CGTCA	+	970	974
PtrARF17	CGTCA-motif	CGTCA	+	2028	2032
PtrARF17	SNBE	WNNYBTNNNNNNNAMGNHW{AGATCTCAAGAACAAGAAT}	-	2774	2756
PtrARF17	SNBE	WNNYBTNNNNNNNAMGNHW{TACTCTCCGGTCTACGGTA}	-	2373	2355
PtrARF17	SNBE	WNNYBTNNNNNNNAMGNHW{TATTTTTTTCTTGACGATT}	-	985	967
PtrARF17	M46RE	RKTWGGTR{ATTTGGTA}	-	1641	1634
PtrARF17	AuxRR-core	GGTCCAT	-	2423	2417
PtrARF17	P-box	CCTTTTG	-	899	893
PtrARF18	SNBE	WNNYBTNNNNNNNAMGNHW{TTTCTTTATAATTAAGAAA}	+	206	224
PtrARF18	SNBE	WNNYBTNNNNNNNAMGNHW{TGGCCTCGGTGCCACGCCA}	+	490	508
PtrARF18	SNBE	WNNYBTNNNNNNNAMGNHW{TGTCGTGAACCGCACGCTT}	+	1458	1476
PtrARF18	SNBE	WNNYBTNNNNNNNAMGNHW{AAGTTTATCATTTAAGTCA}	+	1736	1754
PtrARF18	SNBE	WNNYBTNNNNNNNAMGNHW{AAATTTTTGTTGCAAGTAA}	+	2117	2135
PtrARF18	ACII	ACCAACC	+	922	928
PtrARF18	SMRE1	ACCAAAT	+	926	932
PtrARF18	SMRE1	ACCAAAT	+	1361	1367
PtrARF18	ABRE	CACGTG	+	2913	2918
PtrARF18	CGTCA-motif	CGTCA	+	265	269
PtrARF18	SNBE	WNNYBTNNNNNNNAMGNHW{TCCTCTTTTTTCTAAGCTT}	-	1682	1664
PtrARF18	SNBE	WNNYBTNNNNNNNAMGNHW{AAGCGTGCGGTTCACGACA}	-	1476	1458
PtrARF18	SNBE	WNNYBTNNNNNNNAMGNHW{ATATTTATTTATAAAGTTT}	-	1151	1133
PtrARF18	SNBE	WNNYBTNNNNNNNAMGNHW{TTTCTTAATTATAAAGAAA}	-	224	206
PtrARF18	ACI	ACCTACC	-	712	706
PtrARF18	ACII	ACCAACC	-	716	710
PtrARF18	SMRE1	ACCAAAT	-	2357	2351
PtrARF18	ABRE	CACGTG	-	2918	2913
PtrARF19	SNBE	WNNYBTNNNNNNNAMGNHW{TCTTTTCTTCACAAAGTCT}	+	334	352
PtrARF19	SNBE	WNNYBTNNNNNNNAMGNHW{TTTTTTACCCTTAAAGTAT}	+	1416	1434
PtrARF19	SNBE	WNNYBTNNNNNNNAMGNHW{TGATCTAAGACACACGATA}	+	2311	2329
PtrARF19	SNBE	WNNYBTNNNNNNNAMGNHW{ATGTTTAAATTACAAGTTT}	+	2353	2371
PtrARF19	SNBE	WNNYBTNNNNNNNAMGNHW{TTGTTTTTGCTAAAAGTTA}	+	2506	2524
PtrARF19	ABRE	CACGTG	+	212	217
PtrARF19	ABRE	CACGTG	+	1757	1762
PtrARF19	TGA-element	AACGAC	+	1338	1343
PtrARF19	TGA-element	AACGAC	+	1628	1633
PtrARF19	CGTCA-motif	CGTCA	+	2282	2286
PtrARF19	CGTCA-motif	CGTCA	+	2766	2770
PtrARF19	SNBE	WNNYBTNNNNNNNAMGNHW{ACTTCTCACAACTAAGCAA}	-	2976	2958
PtrARF19	SNBE	WNNYBTNNNNNNNAMGNHW{TTATTTATTTTTTAAGTTA}	-	1719	1701
PtrARF19	SNBE	WNNYBTNNNNNNNAMGNHW{AAATGTCTAAAAAAAGTTT}	-	430	412
PtrARF19	ACII	ACCAACC	-	371	365
PtrARF19	ACII	ACCAACC	-	319	313
PtrARF19	ABRE	CACGTG	-	1762	1757
PtrARF19	ABRE	CACGTG	-	217	212
PtrARF20	SNBE	WNNYBTNNNNNNNAMGNHW{ATGTGTTGTTCGGAAGGAA}	+	133	151
PtrARF20	SNBE	WNNYBTNNNNNNNAMGNHW{TGACTTCTGCTGCACGCTT}	+	640	658
PtrARF20	SNBE	WNNYBTNNNNNNNAMGNHW{TTTTTTTTTTAAAACGTAT}	+	858	876
PtrARF20	SNBE	WNNYBTNNNNNNNAMGNHW{ATGTGTTTATTCGAAGAAA}	+	985	1003
PtrARF20	SNBE	WNNYBTNNNNNNNAMGNHW{TTTTGTTTTTTAAAAGTTA}	+	1104	1122
PtrARF20	SNBE	WNNYBTNNNNNNNAMGNHW{ATTTTTCGGTTTTAAGAAA}	+	1158	1176
PtrARF20	ABRE	CACGTG	+	2191	2196
PtrARF20	SNBE	WNNYBTNNNNNNNAMGNHW{TATTCTTATGATTAAGTTA}	-	2945	2927
PtrARF20	SNBE	WNNYBTNNNNNNNAMGNHW{TCTCCTGCAGATTAAGGTT}	-	2543	2525
PtrARF20	SNBE	WNNYBTNNNNNNNAMGNHW{AAATTTGAAAAGAAAGAAA}	-	2344	2326
PtrARF20	SNBE	WNNYBTNNNNNNNAMGNHW{TTTTTTTTTTCAAAAGACA}	-	1294	1276
PtrARF20	SNBE	WNNYBTNNNNNNNAMGNHW{AAGCGTGCAGCAGAAGTCA}	-	658	640
PtrARF20	SMRE1	ACCAAAT	-	763	757
PtrARF20	ABRE	CACGTG	-	2196	2191
PtrARF20	CGTCA-motif	CGTCA	-	1992	1988
PtrARF21	SNBE	WNNYBTNNNNNNNAMGNHW{TTTTTTAAATTAAAAGTTA}	+	922	940
PtrARF21	SNBE	WNNYBTNNNNNNNAMGNHW{AATTTTTTTTTAAAAGAAA}	+	1352	1370
PtrARF21	SNBE	WNNYBTNNNNNNNAMGNHW{ACTTTTCTTCATAAAGGAA}	+	1482	1500
PtrARF21	SNBE	WNNYBTNNNNNNNAMGNHW{TGTTCTTACATGTAAGAAT}	+	1545	1563
PtrARF21	SNBE	WNNYBTNNNNNNNAMGNHW{TTTTTTATATTTTAAGCTT}	+	1805	1823
PtrARF21	SNBE	WNNYBTNNNNNNNAMGNHW{TTTTTTTAATATAAAGTAT}	+	2599	2617
PtrARF21	M46RE	RKTWGGTR{AGTAGGTG}	+	1026	1033
PtrARF21	AuxRR-core	GGTCCAT	+	2322	2328
PtrARF21	SNBE	WNNYBTNNNNNNNAMGNHW{ATATTTTAGATTTAAGTAT}	-	2828	2810
PtrARF21	SNBE	WNNYBTNNNNNNNAMGNHW{TTTTTTTTTATTAAAGGAA}	-	2789	2771
PtrARF21	SNBE	WNNYBTNNNNNNNAMGNHW{TATTTTTTTTTTAAAGGCA}	-	2272	2254
PtrARF21	SNBE	WNNYBTNNNNNNNAMGNHW{TGTTTTTGCTTGTAAGGAT}	-	2022	2004
PtrARF21	ACII	ACCAACC	-	2324	2318
PtrARF21	TGA-element	AACGAC	-	1140	1135
PtrARF21	TGA-element	AACGAC	-	195	190
PtrARF21	CGTCA-motif	CGTCA	-	1272	1268
PtrARF21	CGTCA-motif	CGTCA	-	824	820
PtrARF22	SNBE	WNNYBTNNNNNNNAMGNHW{ATGTTTCTGGCAAAAGCTA}	+	293	311
PtrARF22	SNBE	WNNYBTNNNNNNNAMGNHW{TATTTTAACTCCGACGTCT}	+	1265	1283
PtrARF22	SNBE	WNNYBTNNNNNNNAMGNHW{TACCTTGCAGCCCAAGAAA}	+	1731	1749
PtrARF22	SNBE	WNNYBTNNNNNNNAMGNHW{TTCTTTTCCTACCAAGAAA}	+	2080	2098
PtrARF22	SNBE	WNNYBTNNNNNNNAMGNHW{TTTTTTTTTTTTTAAGATT}	+	2644	2662
PtrARF22	SNBE	WNNYBTNNNNNNNAMGNHW{AAACTTATTTTAAAAGATT}	+	2718	2736
PtrARF22	ACIII	ACCTAAC	+	1668	1674
PtrARF22	ACIII	ACCAAAT	+	2072	2078
PtrARF22	SNBE	WNNYBTNNNNNNNAMGNHW{AATCTTTTAAAATAAGTTT}	-	2736	2718
PtrARF22	SNBE	WNNYBTNNNNNNNAMGNHW{AATTGTTAAGATTAAGAAT}	-	2633	2615
PtrARF22	SNBE	WNNYBTNNNNNNNAMGNHW{TTTTTTCTTACAGAAGTAT}	-	2466	2448
PtrARF22	SNBE	WNNYBTNNNNNNNAMGNHW{TTTCTTGGGCTGCAAGGTA}	-	1749	1731
PtrARF22	SNBE	WNNYBTNNNNNNNAMGNHW{TTTTTTACCGTCGAAGGCT}	-	1069	1051
PtrARF22	SNBE	WNNYBTNNNNNNNAMGNHW{TAATTTGTTTTTTAAGCAT}	-	991	973
PtrARF22	SNBE	WNNYBTNNNNNNNAMGNHW{ACTTTTAAAAATAAAGTAA}	-	885	867
PtrARF22	SNBE	WNNYBTNNNNNNNAMGNHW{ACATTTAAATTTGAAGAAT}	-	569	551
PtrARF22	SNBE	RKTWGGTR{GTTTGGTA}	-	1814	1807
PtrARF23	SNBE	WNNYBTNNNNNNNAMGNHW{TTCTGTTTTTTTTAAGATT}	+	2200	2218
PtrARF23	SNBE	WNNYBTNNNNNNNAMGNHW{ACCCTTTAATATAAAGTTT}	+	2242	2260
PtrARF23	M46RE	RKTWGGTR{ATTTGGTG}	+	2924	2931
PtrARF23	ABRE	CACGTG	+	1993	1998
PtrARF23	SNBE	WNNYBTNNNNNNNAMGNHW{TCTCCTTCTTTTCACGTTT}	-	2855	2837
PtrARF23	SNBE	WNNYBTNNNNNNNAMGNHW{AACCCTGTCAAAAAAGAAA}	-	2136	2118
PtrARF23	SNBE	WNNYBTNNNNNNNAMGNHW{TCCTGTAGAAAGTAAGTTT}	-	1849	1831
PtrARF23	SNBE	WNNYBTNNNNNNNAMGNHW{TTATTTTGTGTTCAAGGTA}	-	573	555
PtrARF23	SMRE1	ACCAAAT	-	2930	2924
PtrARF23	ABRE	CACGTG	-	1998	1993
PtrARF24	SNBE	WNNYBTNNNNNNNAMGNHW{ATGTTTTTTAAATAAGAAT}	+	1171	1189
PtrARF24	SNBE	WNNYBTNNNNNNNAMGNHW{TGTTTTTAATATTAAGATT}	-	2555	2537
PtrARF24	SNBE	WNNYBTNNNNNNNAMGNHW{TATTGTCATAGACAAGCCA}	-	1133	1115
PtrARF24	M46RE	RKTWGGTR{ATTAGGTG}	-	452	445
PtrARF24	SMRE1	ACCAAAT	-	1011	1005
PtrARF24	CGTCA-motif	CGTCA	-	2312	2308
PtrARF24	CGTCA-motif	CGTCA	-	1533	1529
PtrARF24	CGTCA-motif	CGTCA	-	724	720
PtrARF25	SNBE	WNNYBTNNNNNNNAMGNHW{TGGTGTAAAGACCAAGCAA}	+	467	485
PtrARF25	SNBE	WNNYBTNNNNNNNAMGNHW{TTGTGTAACTTCAACGTAA}	+	2015	2033
PtrARF25	SNBE	WNNYBTNNNNNNNAMGNHW{TAACTTCAACGTAAAGACT}	+	2020	2038
PtrARF25	SNBE	WNNYBTNNNNNNNAMGNHW{TATTTTAATTAGTAAGAAT}	+	2702	2720
PtrARF25	M46RE	RKTWGGTR{AGTTGGTG}	+	768	775
PtrARF25	ACII	ACCAACC	+	1883	1889
PtrARF25	ACII	ACCTAAC	+	1508	1514
PtrARF25	SMRE1	ACCAAAT	+	1887	1893
PtrARF25	SMRE1	ACCAAAT	+	2251	2257
PtrARF25	P-box	CCTTTTG	+	1958	1964
PtrARF25	P-box	CCTTTTG	+	2519	2525
PtrARF25	CGTCA-motif	CGTCA	+	633	637
PtrARF25	SNBE	WNNYBTNNNNNNNAMGNHW{TATTTTAAAAAACACGTTA}	-	2099	2081
PtrARF25	SNBE	WNNYBTNNNNNNNAMGNHW{AGTCTTTACGTTGAAGTTA}	-	2038	2020
PtrARF25	M46RE	RKTWGGTR{GGTTGGTA}	-	1889	1882
PtrARF26	SNBE	WNNYBTNNNNNNNAMGNHW{TTTTTTAAATTTAAAGTTT}	+	48	66
PtrARF26	SNBE	WNNYBTNNNNNNNAMGNHW{TTGCCTTCTCAATACGTTT}	+	201	219
PtrARF26	SNBE	WNNYBTNNNNNNNAMGNHW{AATTTTTTTAAAAAAGTTA}	+	1948	1966
PtrARF26	SNBE	WNNYBTNNNNNNNAMGNHW{AACTGTGAATGAAAAGAAA}	+	2146	2164
PtrARF26	SNBE	WNNYBTNNNNNNNAMGNHW{TTGCTTTTAGCCTAAGGAA}	+	2316	2334
PtrARF26	ACI	ACCTACC	+	1338	1344
PtrARF26	SMRE1	ACCAAAT	+	2174	2180
PtrARF26	ABRE	CACGTG	+	1224	1229
PtrARF26	ABRE	CACGTG	+	1492	1497
PtrARF26	SNBE	WNNYBTNNNNNNNAMGNHW{AAATTTATTTTTAACGTCA}	-	2743	2725
PtrARF26	SNBE	WNNYBTNNNNNNNAMGNHW{TTCCTTAGGCTAAAAGCAA}	-	2334	2316
PtrARF26	SNBE	WNNYBTNNNNNNNAMGNHW{TCCCTTAAATTCAAAGGAA}	-	1174	1156
PtrARF26	SNBE	WNNYBTNNNNNNNAMGNHW{TTGTTTTTTAACAAAGATA}	-	265	247
PtrARF26	ABRE	CACGTG	-	1497	1492
PtrARF26	ABRE	CACGTG	-	1229	1224
PtrARF26	CGTCA-motif	CGTCA	-	2729	2725
PtrARF26	CGTCA-motif	CGTCA	-	2422	2418
PtrARF27	SNBE	WNNYBTNNNNNNNAMGNHW{AAACTTAAAATTCAAGAAT}	+	233	251
PtrARF27	SNBE	WNNYBTNNNNNNNAMGNHW{TATCTTTCTCAAAAAGATA}	+	315	333
PtrARF27	SNBE	WNNYBTNNNNNNNAMGNHW{TATTCTTTGATAAAAGTTT}	+	1892	1910
PtrARF27	SNBE	WNNYBTNNNNNNNAMGNHW{TGTTTTTTCAGTCACGCTA}	+	2576	2594
PtrARF27	M46RE	RKTWGGTR{GTTTGGTG}	+	1773	1780
PtrARF27	ACIII	ACCTAAC	+	1202	1208
PtrARF27	SMRE1	ACCAAAT	+	1207	1213
PtrARF27	TGA-element	AACGAC	+	155	160
PtrARF27	SNBE	WNNYBTNNNNNNNAMGNHW{TCTTCTGATGGTGAAGTCA}	-	353	335
PtrARF27	SNBE	WNNYBTNNNNNNNAMGNHW{TATCTTTTTGAGAAAGATA}	-	333	315
PtrARF27	SNBE	WNNYBTNNNNNNNAMGNHW{ATTCTTGAATTTTAAGTTT}	-	251	233
PtrARF27	M46RE	RKTWGGTR{AGTTGGTG}	-	2131	2124
PtrARF28	SNBE	WNNYBTNNNNNNNAMGNHW{TTTTTTATATTTCAAGAAA}	+	249	267
PtrARF28	SNBE	WNNYBTNNNNNNNAMGNHW{TAATGTTACTTGTAAGCTT}	+	523	541
PtrARF28	SNBE	WNNYBTNNNNNNNAMGNHW{TTTTTTTAAAAAAAAGCAA}	+	1174	1192
PtrARF28	SNBE	WNNYBTNNNNNNNAMGNHW{TTCTCTGTACCTCAAGAAA}	+	1380	1398
PtrARF28	SNBE	WNNYBTNNNNNNNAMGNHW{TCTCCTCGTGTCCACGCTT}	+	2136	2154
PtrARF28	CGTCA-motif	CGTCA	+	2024	2028
PtrARF28	SNBE	WNNYBTNNNNNNNAMGNHW{TTGTCTCTATCAAAAGAAT}	-	2858	2840
PtrARF28	SNBE	WNNYBTNNNNNNNAMGNHW{ATATTTTTTTAAAAAGAAA}	-	674	656
PtrARF28	SNBE	WNNYBTNNNNNNNAMGNHW{TTACCTCATAAGTAAGGCA}	-	207	189
PtrARF28	SNBE	WNNYBTNNNNNNNAMGNHW{TTTTTTTTTGGAAAAGTTT}	-	105	87
PtrARF28	P-box	CCTTTTG	-	392	386
PtrARF28	CGTCA-motif	CGTCA	-	886	882
PtrARF29	SNBE	WNNYBTNNNNNNNAMGNHW{TAATTTGGTGACCAAGAAA}	+	1905	1923
PtrARF29	SNBE	WNNYBTNNNNNNNAMGNHW{ATGTTTTCCTTGCAAGGCT}	+	2650	2668
PtrARF29	M46RE	RKTWGGTR{ATTTGGTA}	+	1403	1410
PtrARF29	M46RE	RKTWGGTR{ATTTGGTG}	+	1907	1914
PtrARF29	M46RE	RKTWGGTR{AGTTGGTA}	+	2073	2080
PtrARF29	P-box	CCTTTTG	+	2926	2932
PtrARF29	TGA-element	AACGAC	+	234	239
PtrARF29	CGTCA-motif	CGTCA	+	1687	1691
PtrARF29	SNBE	WNNYBTNNNNNNNAMGNHW{ATATTTCCGGGAAAAGTAA}	-	2422	2404
PtrARF29	SMRE1	ACCAAAT	-	1913	1907
PtrARF29	SMRE1	ACCAAAT	-	1409	1403
PtrARF29	CGTCA-motif	CGTCA	-	2270	2266
PtrARF30	SNBE	WNNYBTNNNNNNNAMGNHW{ACTCTTCAAAGAAAAGTAA}	+	206	224
PtrARF30	SNBE	WNNYBTNNNNNNNAMGNHW{AATTGTTGTTTCTAAGCTA}	+	548	566
PtrARF30	SNBE	WNNYBTNNNNNNNAMGNHW{AGCTTTAGAAGGGAAGAAA}	+	1769	1787
PtrARF30	ACII	ACCAACC	+	2667	2673
PtrARF30	ABRE	CACGTG	+	2407	2412
PtrARF30	SNBE	WNNYBTNNNNNNNAMGNHW{TTTTTTAACAAAAAAGTAT}	-	2141	2123
PtrARF30	SNBE	WNNYBTNNNNNNNAMGNHW{TTGTTTTTTTTAGAAGCTA}	-	1483	1465
PtrARF30	SNBE	WNNYBTNNNNNNNAMGNHW{TTATTTACATAAAAAGAAA}	-	1086	1068
PtrARF30	ABRE	CACGTG	-	2412	2407
PtrARF31	SNBE	WNNYBTNNNNNNNAMGNHW{TATTTTTTTTCCCACGTTA}	+	749	767
PtrARF31	SNBE	WNNYBTNNNNNNNAMGNHW{AGGCGTAATAACTACGGAA}	+	1681	1699
PtrARF31	SNBE	WNNYBTNNNNNNNAMGNHW{AAATTTTAATAAAAAGAAA}	+	2504	2522
PtrARF31	ACIII	ACCTAAC	+	724	730
PtrARF31	ABRE	CACGTG	+	5	10
PtrARF31	ABRE	CACGTG	+	567	572
PtrARF31	TGA-element	AACGAC	+	2232	2237
PtrARF31	CGTCA-motif	CGTCA	+	18	22
PtrARF31	SNBE	WNNYBTNNNNNNNAMGNHW{TTCCGTAGTTATTACGCCT}	-	1699	1681
PtrARF31	ABRE	CACGTG	-	572	567
PtrARF31	ABRE	CACGTG	-	10	5
PtrARF32	SNBE	WNNYBTNNNNNNNAMGNHW{AATTTTATCAATAAAGCTA}	+	1872	1890
PtrARF32	M46RE	RKTWGGTR{AGTAGGTG}	+	811	818
PtrARF32	M46RE	RKTWGGTR{AGTAGGTG}	+	2162	2169
PtrARF32	ABRE	CACGTG	+	643	648
PtrARF32	ABRE	CACGTG	+	2327	2332
PtrARF32	CGTCA-motif	CGTCA	+	1162	1166
PtrARF32	SNBE	WNNYBTNNNNNNNAMGNHW{AATTCTAAGATAGAAGACT}	-	562	544
PtrARF32	SNBE	WNNYBTNNNNNNNAMGNHW{ATATTTTAATATCAAGCCA}	-	422	404
PtrARF32	ACII	ACCAACC	-	176	170
PtrARF32	ABRE	CACGTG	-	2332	2327
PtrARF32	ABRE	CACGTG	-	648	643
PtrARF33	SNBE	WNNYBTNNNNNNNAMGNHW{TGACTTTCTTGTAAAGAAA}	+	683	701
PtrARF33	SNBE	WNNYBTNNNNNNNAMGNHW{TTATTTTTGTCAGAAGAAA}	+	778	796
PtrARF33	SNBE	WNNYBTNNNNNNNAMGNHW{TTATTTTTTATAAAAGAAT}	+	890	908
PtrARF33	SNBE	WNNYBTNNNNNNNAMGNHW{AATTCTGAGAAGTAAGGCT}	+	2087	2105
PtrARF33	SNBE	WNNYBTNNNNNNNAMGNHW{ATTTCTTTTGAAAAAGTTT}	+	2625	2643
PtrARF33	ABRE	CACGTG	+	860	865
PtrARF33	AuxRR-core	GGTCCAT	+	1589	1595
PtrARF33	P-box	CCTTTTG	+	2681	2687
PtrARF33	CGTCA-motif	CGTCA	+	2314	2318
PtrARF33	SNBE	WNNYBTNNNNNNNAMGNHW{TACTCTTTGTCAAAAGGTA}	-	2697	2679
PtrARF33	SNBE	WNNYBTNNNNNNNAMGNHW{AATTTTTGTACAAAAGTTT}	-	1408	1390
PtrARF33	SNBE	WNNYBTNNNNNNNAMGNHW{TTTCTTTACAAGAAAGTCA}	-	701	683
PtrARF33	SNBE	WNNYBTNNNNNNNAMGNHW{TCCTTTTCAATTAACGTAA}	-	152	134
PtrARF33	M46RE	RKTWGGTR{GTTTGGTG}	-	2066	2059
PtrARF33	ABRE	CACGTG	-	865	860
PtrARF33	CGTCA-motif	CGTCA	-	1346	1342
PtrARF34	SNBE	WNNYBTNNNNNNNAMGNHW{TAATGTATTTGACAAGCTT}	+	1754	1772
PtrARF34	SNBE	WNNYBTNNNNNNNAMGNHW{ATATCTTTGCTTTACGCTA}	+	1929	1947
PtrARF34	SMRE1	ACCAAAT	+	88	94
PtrARF34	SMRE1	ACCAAAT	+	945	951
PtrARF34	CGTCA-motif	CGTCA	+	1563	1567
PtrARF34	SNBE	WNNYBTNNNNNNNAMGNHW{TAATTTAAATATAAAGATA}	-	1660	1642
PtrARF34	SNBE	WNNYBTNNNNNNNAMGNHW{AAATTTTAAACATAAGAAA}	-	1617	1599
PtrARF34	TGA-element	AACGAC	-	1479	1474
PtrARF35	SNBE	WNNYBTNNNNNNNAMGNHW{TCTTTTTAAGCTCACGTTT}	+	2513	2531
PtrARF35	ACI	ACCTACC	+	327	333
PtrARF35	AuxRR-core	GGTCCAT	+	2676	2682
PtrARF35	TGA-element	AACGAC	+	111	116
PtrARF35	SNBE	WNNYBTNNNNNNNAMGNHW{TAACCTCCAAACAAAGAAT}	-	1807	1789
PtrARF35	SMRE1	ACCAAAT	-	2241	2235
PtrARF35	CGTCA-motif	CGTCA	-	905	901
