# Supplementary material for: Genome-Wide Identification and Characterization of Auxin Response Factor (ARF) Gene Family Involved in Wood Formation and Response to Exogenous Hormone Treatment in Populus trichocarpa
Source: Int J Mol Sci. 2023 Jan 1;24(1):740. doi: 10.3390/ijms24010740 (PMC9820880; doi:10.3390/ijms24010740)
Supplement: Supplementary file 1 [file ijms-24-00740-s001.zip › Table S9.xlsx]

## Sheet: Sheet1
Table S9 The FPKM of PtrARF genes in wood development.
Gene ID	Gene Name	PS-1_fpkm	PS-2_fpkm	PS-3_fpkm	TS-1_fpkm	TS-2_fpkm	TS-3_fpkm	SS-1_fpkm	SS-2_fpkm	SS-3_fpkm
Potri.001G066200	PtrARF1	15.38	14.71	13.24	10.83	11.22	10.52	9.34	8.9	10.18
Potri.001G088600	PtrARF2	14.33	15.48	16.43	20.73	24.39	19.02	40.86	39	41.77
Potri.001G358500	PtrARF3	37.12	40.06	43.61	37.41	31.24	32.27	26.56	24.18	21.81
Potri.002G024700	PtrARF4	2.98	3.03	3.04	3.84	4.83	4.59	7.13	6.71	7.3
Potri.002G055000	PtrARF5	40.73	39.81	44.4	51.78	48.64	49.38	51.25	48.24	45.34
Potri.002G089900	PtrARF6	3.59	3.56	5.72	6.96	6.22	6.64	6.79	8.51	6.87
Potri.002G172800	PtrARF7	5.82	6.17	6.09	1.92	1.99	2.27	1.82	1.96	2.28
Potri.002G207100	PtrARF8	0.47	1.27	1.75	0.52	1.04	0.53	0	0	0
Potri.003G001000	PtrARF9	32.87	26.55	31.31	29.72	30.72	32.33	34.47	32.17	34.99
Potri.003G142100	PtrARF10	8.81	8.34	9.2	10.77	10.58	9.26	20.43	16.25	17.99
Potri.003G163600	PtrARF11	10.23	9.52	13.12	6.48	6.64	5.88	3.96	4.37	4.14
Potri.004G050200	PtrARF12	27.87	27.08	30.18	36.82	28.29	31.91	39.37	36.21	37.32
Potri.004G078200	PtrARF13	61.93	60.77	63.14	45.04	39.48	42.55	26.8	27.52	22.76
Potri.004G211700	PtrARF14	4.87	3.2	4.43	3.3	2.28	2.46	3.1	2.27	2.57
Potri.004G228800	PtrARF15	24.04	25.85	24.72	20.12	17.37	18.99	18.48	18.24	17.48
Potri.005G171300	PtrARF16	6.82	6.71	5.83	6.24	5.01	4.06	6.03	4.73	5.43
Potri.005G207700	PtrARF17	89.6	86.73	105.1	71.21	61.7	79.84	46.21	42.87	40.87
Potri.005G236700	PtrARF18	5.67	5.26	7.16	9.53	15.86	14.31	14.02	22.03	22.9
Potri.006G077800	PtrARF19	18.94	18.52	24.88	44.26	43.95	51.02	60.98	59	68.8
Potri.006G127500	PtrARF20	1.84	2.04	2.22	2.17	2.66	3.67	3.54	3.89	3.84
Potri.006G138500	PtrARF21	60.66	66.39	64.44	52.23	43.83	53.73	30.14	30.4	31.95
Potri.008G039000	PtrARF22	8.36	8.87	9.24	11.27	9.96	12.02	15.45	12.83	17.6
Potri.009G011800	PtrARF23	52.12	58.1	55.79	15.3	11.9	15.63	4.61	4.62	4.35
Potri.009G014800	PtrARF24	9.03	8.28	9.61	16.4	15.29	14.32	18.16	16.38	16.62
Potri.010G223200	PtrARF25	20.11	21.88	20.82	35.95	44.12	51.83	39.71	41.77	60.19
Potri.011G059300	PtrARF26	12.56	13.1	13.34	6.64	5.31	7.83	2.42	3.41	2
Potri.011G091900	PtrARF27	57.12	63.83	67.49	60.01	53.75	64.63	32.2	29.83	31.87
Potri.012G106100	PtrARF28	40.91	42.16	43.37	39.06	41.2	46.76	53.91	54.47	63.09
Potri.014G100100	PtrARF29	22.42	20.27	22.55	7.12	7.33	7.89	6.3	5.42	6.53
Potri.014G135300	PtrARF30	0.65	0.25	0.33	0.13	0.05	0.1	0.09	0	0.05
Potri.015G105300	PtrARF31	46.61	45.67	50.55	29.65	30.57	33.55	36.91	39.29	39.63
Potri.016G090300	PtrARF32	5.67	5.99	6.92	6.91	5.88	6.77	7.49	7.32	7.51
Potri.017G141000	PtrARF33	32.86	35.97	38.34	24.1	24.56	26.21	18.88	16.21	17.06
Potri.018G063000	PtrARF34	6.65	9.43	7.92	8.49	10.47	9.73	7.48	7.17	7.4
Potri.018G145800	PtrARF35	7.79	7	10.9	16.72	13.64	16.44	20.27	15.32	18.88
